# Supplementary material for: Metagenomics reveals global-scale contrasts in nitrogen cycling and cyanobacterial light-harvesting mechanisms in glacier cryoconite
Source: Microbiome. 2022 Mar 23;10:50. doi: 10.1186/s40168-022-01238-7 (PMC8941735; doi:10.1186/s40168-022-01238-7)
Supplement: Supplementary file 2 — Additional file 1: Table S1. Information on sampling sites and sequencing of the cryoconite samples. Table S2. Assembly status of each metagenomic sample. Table S3. Centered log-ratio transformed read abundance of the top 20 most abundant bacterial families. Table S4. Centered log-ratio transformed read abundance of the genes involved in inorganic nitrogen metabolism. Table S5. Number of metagenome-assembled genomes (MAGs) obtained from each assembly. Table S6. Assembly status and taxonomic affiliation of the metagenome-assembled genomes (MAGs) of Cyanobacteria. Table S7. Number of genes encoding phycobiliproteins and photosensor homologs for chromatic acclimation in each cyanobacterial metagenome-assembled genome (MAG). [file 40168_2022_1238_MOESM2_ESM.xlsx]

## Sheet: TableS1
Table S1. Information on sampling sites and sequencing of the cryoconite samples
Region	Area	Glacier name	Sample ID	Sampling date	Latitude	Longitude	Altitude (m)	# Qualified read pairs	Sequencing platform
Southern Hemisphere	King George Island, Antarctica	Warszawa Icefield	JB	01/02/2009	-62.2414	-58.6201	158	29590232	HiSeq (100PE)
Southern Hemisphere	Southern Patagonia, Chile	Tyndall	Tyn	19/03/2012	-51.1292	-73.3138	571	29407256	HiSeq (100PE)
Arctic	Svalbard	Austre Brøeggerbreen	SbAb3	07/08/2013	78.8908	11.8768	250	26150884	MiSeq (300PE)
Arctic	Svalbard	Foxfonna	SbFxS1	24/08/2011	78.1476	16.117	444	30733604	HiSeq (100PE)
Arctic	Greenland	Qaanaaq Ice Cap	Qaa_1	30/07/2014	77.5075	-69.122	778	118079221	HiSeq (150PE)
								11309261	MiSeq (300PE)
Arctic	Greenland	Qaanaaq Ice Cap	Qaa_2	31/07/2014	77.5075	-69.122	778	148297513	HiSeq (150PE)
								12284686	MiSeq (300PE)
Arctic	Alaska, USA	Gulkana	GulS1	06/08/2010	63.2547	-145.427	1251	11876848	MiSeq (300PE)
Arctic	Alaska, USA	Gulkana	GulS3	06/08/2010	63.2681	-145.413	1489	11237760	MiSeq (300PE)
Asia	Himalaya, Nepal	Yala	YlSt1	12/08/2008	28.2359	85.6107	5189	23369442	HiSeq (100PE)
Asia	Himalaya, Nepal	Yala	YlSt2	12/08/2008	28.2357	85.6134	5213	–	Used only for spectral analysis
Asia	Himalaya, Nepal	Yala	YlSt3a	12/08/2008	28.2355	85.6147	5223.17	36965445	HiSeq (100PE)
Asia	Himalaya, Nepal	Yala	YlSt3b	12/08/2008	28.2351	85.6152	5234.22	16314064	MiSeq (250PE)
Asia	Himalaya, Nepal	Yala	YlSt5	12/08/2008	28.2346	85.6167	5300.55	41087746	HiSeq (100PE)
Asia	Himalaya, Nepal	Yala	YlSt6	12/08/2008	28.2349	85.6183	5340.69	44296035	HiSeq (100PE)
Asia	Pamir, Tajikistan	Fedchenko	Fed	19/08/2009	38.8379	72.2227	4035.47	35075339	HiSeq (100PE)
Asia	Tien Shan, Kyrgyz	Grigoriev Ice Cap	KirS2	24/08/2006	41.9517	77.9185	4297	–	Used only for spectral analysis
Asia	Tien Shan, Kyrgyz	Grigoriev Ice Cap	KirS3	24/08/2006	41.9582	77.9165	4367	27698977	HiSeq (100PE)
Asia	Tien Shan, China	Urumqi No. 1	Umq10_S3	21/08/2010	43.113	86.8103	3870	28563018	HiSeq (100PE)
Asia	Tien Shan, China	Urumqi No. 1	Umq10_S5	22/08/2010	43.1054	86.8055	4010	29973853	HiSeq (100PE)
Asia	Tien Shan, China	Urumqi No. 1	Umq14_S3	31/08/2014	43.113	86.8103	3870	45807279	MiSeq (300PE)
Asia	Qilian Shan, China	Qiyi	QiS4	29/08/2005	39.2411	97.758	4620	18570969	MiSeq (250PE)

## Sheet: TableS2
Table S2. Assembly status of each metagenomic sample
Sample ID	Number of contigs	Total length (bp)	Longest contig (bp)	shortest contig (bp)	Average length (bp)	Contig N50 (bp)
JB	195257	331551016	138719	500	1698.02	2452
Tyn	145127	247102000	231699	500	1702.66	2447
SbAb3	695301	813043743	147251	500	1169.34	1291
SbFxS1	190498	333906929	242561	500	1752.81	2707
Qaa	685193	1072620378	558951	500	1565.43	2291
GulS1	640989	745058751	114156	500	1162.36	1264
GulS3	442603	482192448	119098	500	1089.45	1142
YlSt1	167239	263030421	514764	500	1572.78	2146
YlSt3a	180156	370555944	368228	500	2056.86	4547
YlSt3b	694236	880756980	207951	500	1268.67	1475
YlSt5	275475	463104638	258866	500	1681.11	2738
YlSt6	260941	492985679	187815	500	1889.26	3151
Fed	193958	346490481	173346	500	1786.42	2666
KirS3	156117	230386655	351028	500	1475.73	1875
Umq10_S3	190087	313208127	184354	500	1647.71	2255
Umq10_S5	229736	332257322	194200	500	1446.26	1796
Umq14_S3	1374857	1513429010	123190	500	1100.79	1168
QiS4	568064	673364713	124769	500	1185.37	1325

## Sheet: TableS3
Table S3. Centered log-ratio transformed read abundance of the top 20 most abundant bacterial families.
Class	Family	Average relative abundance (%)	PC1 loading†	PC2 loading†	Polar vs High-Mountain Asia Significance (FDR)*	JB	Tyn	SbAb3	SbFxS1	Qaa_1	Qaa_2	GulS1	GulS3	YlSt1	YlSt3a	YlSt3b	YlSt5	YlSt6	Fed	KirS3	Umq10 S3	Umq10 S5	Umq14 S3	QiS4								0319-6G20	0.800275
Betaproteobacteria	Burkholderiaceae	16.762	0.786664	-0.303143	0.558537	8.89735	8.1042	8.2693	9.52626	8.65298	8.2518	9.99851	8.72606	7.8998	8.75729	8.20231	8.90577	8.3381	11.2071	10.9999	9.75989	10.041	10.1253	10.6079								A21b	0.781838
Cyanobacteria	Leptolyngbyaceae	8.83642	-0.595884	-0.342547	0.479149	8.78164	8.58706	10.2685	9.41074	11.1824	11.422	7.28887	7.53124	8.85857	10.0301	7.21333	7.35256	8.10381	9.28147	4.40766	8.18529	7.19056	8.69957	8.81692								A4b	0.780384
Alphaproteobacteria	Acetobacteraceae	7.87753	-0.839275	-0.0949675	0.0273429	9.13451	11.4336	9.14862	10.2389	11.1772	12.3645	6.3433	9.02234	7.61869	9.01142	6.97248	8.00202	6.56883	5.55483	3.93536	-1.72997	5.79393	4.3776	3.72485								AKYH767	0.759844
Bacteroidia	Chitinophagaceae	7.5643	-0.117522	-0.182574	0.824136	7.93204	7.68937	8.0812	8.77281	9.23045	9.42869	8.82704	8.20831	8.94363	7.19657	6.93249	8.74781	7.74432	10.2999	7.41461	8.96305	8.60951	9.03743	6.4559								Acetobacteraceae	0.0273429
Actinobacteria	Microbacteriaceae	4.82679	-0.777889	0.0493868	0.0467821	8.13635	8.40006	10.071	9.13228	10.9617	11.4249	4.15933	8.5066	7.43251	8.26099	7.46807	7.00839	6.63386	-1.47555	7.05857	-1.82158	5.85237	4.94225	-3.04248								Acidobacteriaceae (Subgroup 1)	0.0384222
Alphaproteobacteria	Sphingomonadaceae	4.50532	-0.456667	-0.704436	0.198217	8.43402	8.06189	9.17852	9.08074	10.4686	11.1575	5.21379	7.33698	6.3108	8.07167	5.64572	5.87435	5.36364	7.09779	8.74587	6.73747	7.878	7.31645	6.81946								Archangiaceae	0.891766
Bacteroidia	Hymenobacteraceae	2.61662	-0.319175	-0.203493	0.545776	3.71848	9.73381	-2.23027	9.39479	9.16018	10.0955	5.02916	8.86224	6.07347	5.98236	5.72765	5.34255	4.11163	5.5788	5.22596	5.65944	5.67466	3.75772	2.61521								Bacteriovoracaceae	0.724321
Planctomycetacia	Isosphaeraceae	2.58206	-0.6332	0.498371	0.891472	7.54842	-0.931808	7.35907	4.49451	7.42865	7.83575	3.94571	6.59935	7.41974	7.32019	8.33288	7.64565	8.69671	-1.88166	3.82673	3.34935	2.73813	2.81878	-2.67498								Bdellovibrionaceae	0.821503
Bacteroidia	Sphingobacteriaceae	2.57221	-0.233589	-0.602052	0.176331	5.82775	9.06757	7.57013	7.79357	8.28002	8.56969	-2.44759	9.36355	5.72951	7.36457	-3.56274	2.19807	4.38747	3.51121	3.38087	6.36052	7.74028	7.29737	4.865								Beijerinckiaceae	0.141426
Gammaproteobacteria	Xanthomonadaceae	2.27948	0.824737	0.107969	0.0457047	3.78904	-0.935072	-2.19005	5.66519	-2.78816	-1.74401	-2.4391	-1.68817	-1.39451	5.34506	4.63035	4.08687	4.52574	7.65974	8.56271	8.29426	8.73763	8.25297	6.89928								Blastocatellaceae	0.046063
Acidobacteriia	Acidobacteriaceae (Subgroup 1)	2.24757	-0.941844	-0.0977193	0.0384222	5.90338	8.7877	8.6203	6.72844	10.5929	11.3996	-2.38604	8.60528	5.21191	5.18202	2.87654	3.68314	3.53219	-1.98988	-2.54981	-1.61294	-2.60686	-4.32647	-3.60246								Burkholderiaceae	0.558537
Betaproteobacteria	Nitrosomonadaceae	2.06614	0.631738	0.599587	0.335557	7.41672	5.28333	-1.95707	5.07323	-2.70877	-2.64387	6.71079	4.77545	4.95095	7.14404	7.05476	6.78876	8.1782	5.09267	5.39782	7.30316	5.51254	7.51723	4.30249								Caldilineaceae	0.755264
Deltaproteobacteria	Polyangiaceae	1.55783	0.15113	0.0922349	0.646179	5.98154	5.41963	6.52343	6.43354	6.19395	6.05955	4.77151	3.52157	4.70726	5.92002	6.67513	6.43034	7.03236	5.34859	6.16786	6.2845	5.03217	7.5988	6.55245								Caulobacteraceae	0.613681
Bacteroidia	Flavobacteriaceae	1.55354	0.739775	-0.0185384	0.361581	5.90702	-0.845405	4.65303	-1.63621	-2.12562	-1.86345	6.84908	-1.07772	5.58696	-2.02797	4.17885	2.15741	-2.21392	7.90538	6.10221	6.56109	8.31829	7.0939	6.99715								Cellulomonadaceae	0.690048
Actinobacteria	Sporichthyaceae	1.51788	-0.932682	0.193408	0.0277813	4.9842	6.97538	9.25874	6.661	8.40559	7.8092	6.22433	7.28895	6.25742	5.2462	6.14233	4.08049	6.37414	-1.35206	-2.07636	-1.86575	-2.35595	-3.92013	-2.88972								Chitinophagaceae	0.824136
Acidobacteriia	Solibacteraceae (Subgroup 3)	1.42765	-0.625659	0.292637	0.880825	6.53644	6.5567	4.49338	6.82408	6.6597	7.01599	3.8894	3.62825	7.26974	7.58105	6.44261	6.8307	7.05065	4.34486	-2.18527	3.48733	-2.41107	4.37812	3.85619								Chloroflexaceae	0.701464
Actinobacteria	Intrasporangiaceae	1.14661	0.354701	0.541833	0.396971	7.70891	-1.2471	-2.44574	2.47246	-2.33809	-2.31062	-2.55919	-1.66937	4.58203	-1.28529	5.58502	4.47226	7.39425	7.66644	6.58264	6.9717	5.26967	-3.37181	-2.61772								Chthoniobacteraceae	0.838541
Cyanobacteria	Phormidiaceae	1.07875	0.744682	0.463475	0.026688	-1.58677	-1.36207	-2.32683	-1.56456	-2.41468	-2.6564	4.59125	-2.04213	4.03883	-1.42243	6.39023	6.33879	7.32466	6.18128	5.65125	6.95142	6.60978	5.87819	4.48545								Chthonomonadaceae	0.938979
Gemmatimonadetes	Gemmatimonadaceae	1.0141	0.362529	0.592076	0.8505	6.91821	4.32641	4.69261	5.77838	-2.52924	-2.41353	6.66059	2.4592	5.26024	6.09543	5.60973	5.78386	6.59922	-1.50679	5.00909	5.24025	4.70468	4.63709	4.22676								Clostridiaceae 1	0.229559
Gammaproteobacteria	Rhodanobacteraceae	0.931842	0.0569338	-0.151603	0.842637	7.40081	-0.756571	5.59791	-1.24256	4.16937	4.33101	5.79244	6.81681	-2.18546	5.68834	2.2143	2.56484	2.44045	3.76003	-2.59129	6.59124	6.52139	5.40394	5.5053								Clostridiales vadinBB60 group	0.726657
																																Cryptosporangiaceae	0.772605
†Correlation coefficient (range, -1 to 1) between principal component scores and read abundance of taxa. Genes exhibiting larger loading values contribute more to the separation along the corresponding axis (PC1 or PC2) shown in Fig. 1a.																																Cytophagaceae	0.814295
*A false discovery rate (FDR) < 0.1 is indicated in bold style.																																Deinococcaceae	0.480775
																																Demequinaceae	0.797902
																																Devosiaceae	0.773611
																																FFCH9454	0.692541
																																Family XI	0.756653
																																Family XIII	0.807792
																																Fibrobacteraceae	0.771339
																																Fimbriimonadaceae	0.65803
																																Flavobacteriaceae	0.361581
																																Frankiaceae	0.669167
																																Gallionellaceae	0.795401
																																Gemmataceae	0.200633
																																Gemmatimonadaceae	0.8505
																																Geobacteraceae	0.778462
																																Gracilibacteraceae	0.764905
																																Haliangiaceae	0.955059
																																Herpetosiphonaceae	0.742453
																																Hymenobacteraceae	0.545776
																																Ilumatobacteraceae	0.0777625
																																Intrasporangiaceae	0.396971
																																Isosphaeraceae	0.891472
																																JG30-KF-AS9	0.697715
																																JG30-KF-CM45	0.769538
																																Kineosporiaceae	0.759789
																																Ktedonobacteraceae	0.662907
																																Legionellaceae	0.765314
																																Lentimicrobiaceae	0.826432
																																Leptolyngbyaceae	0.479149
																																Methylophilaceae	0.861245
																																Microbacteriaceae	0.0467821
																																Microcystaceae	0.60893
																																Microscillaceae	0.793923
																																Mycobacteriaceae	0.761046
																																NS11-12 marine group	0.752457
																																NS9 marine group	0.798355
																																Nakamurellaceae	0.555282
																																Nannocystaceae	0.663544
																																Nitrosomonadaceae	0.335557
																																Nocardiaceae	0.592304
																																Nocardioidaceae	0.795048
																																Nostocaceae	0.480202
																																OTU_9	0.769211
																																Oligoflexaceae	0.419715
																																Opitutaceae	0.830376
																																P3OB-42	0.70239
																																Paludibacteraceae	0.836099
																																Parachlamydiaceae	0.564101
																																Phormidiaceae	0.026688
																																Pirellulaceae	0.782074
																																Polyangiaceae	0.646179
																																Prolixibacteraceae	0.698832
																																Pseudanabaenaceae	0.883082
																																Pseudonocardiaceae	0.810181
																																Rhizobiales Incertae Sedis	0.737081
																																Rhodanobacteraceae	0.842637
																																Rhodobacteraceae	0.717297
																																Rhodothermaceae	0.792827
																																Rickettsiaceae	0.536459
																																Roseiflexaceae	0.715087
																																Rubinisphaeraceae	0.74971
																																Rubritaleaceae	0.863385
																																Ruminococcaceae	0.798091
																																Sandaracinaceae	0.797944
																																Saprospiraceae	0.951983
																																Solibacteraceae (Subgroup 3)	0.880825
																																Solirubrobacteraceae	0.74886
																																Sphingobacteriaceae	0.176331
																																Sphingomonadaceae	0.198217
																																Spirosomaceae	0.707085
																																Sporichthyaceae	0.0277813
																																Terrimicrobiaceae	0.258501
																																Unknown Family	0.761793
																																Veillonellaceae	0.76593
																																Vermiphilaceae	0.796605
																																Verrucomicrobiaceae	0.696764
																																WD2101 soil group	0.601995
																																Weeksellaceae	0.501294
																																Xanthobacteraceae	0.515867
																																Xanthomonadaceae	0.0457047
																																env.OPS 17	0.746261
																																mle1-27	0.718818

## Sheet: TableS4
Table S4. Centered log-ratio transformed read abundance of the genes involved in inorganic nitrogen metabolism.
Metabolism	Gene name	KEGG Orthology	Encoded protein (KEGG annotation)	PC1 loading†	PC2 loading†	Polar vs High-Mountain Asia Significance (FDR)*	JB	Tyn	SbAb3	SbFxS1	Qaa_1	Qaa_2	GulS1	GulS3	YlSt1	YlSt3a	YlSt3b	YlSt5	YlSt6	Fed	KirS3	Umq10 S3	Umq10 S5	Umq14 S3	QiS4
Nitrification	amoA	K10944	methane/ammonia monooxygenase subunit A [EC:1.14.18.3 1.14.99.39]	0.559144	-0.141324	0.506453	-7.02054	-7.06354	-9.04216	-6.89075	-9.82285	-10.2135	-8.2863	-7.46296	-6.24511	-7.7424	-8.22073	-7.94563	-7.46941	-7.70075	2.07663	-0.949685	-0.4028	-9.69794	-9.15706
Nitrification	amoB	K10945	methane/ammonia monooxygenase subunit B	0.571253	-0.166619	0.537901	-6.97967	-6.95296	-8.77786	-7.29239	-9.41913	-10.2286	-8.14438	-7.21579	-6.23818	-7.7643	-8.30057	-8.17661	-7.91332	-7.32712	1.05307	-2.1325	-1.31607	-9.52223	-8.59439
Nitrification	amoC	K10946	methane/ammonia monooxygenase subunit C	0.576759	-0.168377	0.554654	-6.19894	-6.80197	-9.42633	-6.76155	-10.054	-10.1528	-7.69369	-7.47864	-5.99196	-8.23451	-8.2401	-7.55717	-8.20936	-7.18609	2.76996	-0.466519	-0.292534	-10.0663	-8.63773
Nitrification	hao	K10535	hydroxylamine dehydrogenase [EC:1.7.2.6]	0.672883	-0.189975	0.401104	-7.00046	-6.6629	-8.82306	-7.26663	-9.95495	-10.7676	-8.39883	-7.47925	-6.22225	-7.47749	-8.56363	-8.30683	-8.1362	-7.31274	0.7761	-2.62451	-1.73459	-5.95702	-8.22743
Nitrification	nxrA	K00370	nitrite oxidoreductase, alpha subunit	0.665896	-0.242645	0.385115	-6.72157	-6.90716	-8.77863	-7.11783	-9.93634	-10.0708	-7.74432	-7.42484	-6.9282	-7.74547	-8.01563	-8.01735	-8.40491	-7.61871	0.206802	0.756992	-1.69803	-3.71203	-8.89225
Nitrification	nxrB	K00371	nitrite oxidoreductase, beta subunit	0.544103	-0.188503	0.568364	-6.72287	-6.81031	-8.1615	-6.81725	-9.5931	-10.0345	-8.62156	-7.90459	-6.1622	-8.38083	-8.28804	-7.90916	-8.1512	-7.93642	0.433017	1.06026	-1.31748	-9.72692	-8.4802
Denitrification	narG/narZ	K00370	nitrate reductase, alpha subunit [EC:1.7.5.1 1.7.99.-]	0.907332	0.224367	0.032155	1.78766	-0.0348315	0.303414	0.512811	-2.90953	-3.11814	1.68567	0.401722	1.48656	1.33438	2.6366	1.63881	1.5863	3.37984	5.0448	2.44582	2.92342	1.64798	3.00506
Denitrification	narH/narY	K00371	nitrate reductase, beta subunit [EC:1.7.5.1 1.7.99.-]	0.898408	0.291192	0.0141984	0.589822	-0.566859	-0.170616	0.416037	-3.54908	-3.3674	1.55759	-0.636428	0.942948	1.83827	1.84507	1.56038	1.49903	2.86539	3.78312	1.75041	2.6268	0.879616	3.39545
Denitrification	narI/narV	K00374	nitrate reductase gamma subunit [EC:1.7.5.1 1.7.99.-]	0.890797	0.297972	0.00782475	0.0471602	-0.566121	-1.58261	-0.24495	-3.66753	-3.3513	0.912839	-1.38555	1.11419	1.49452	1.39751	1.35412	1.14401	2.50595	3.50652	1.37558	1.97973	0.418539	3.2464
Denitrification	napA	K02567	periplasmic nitrate reductase NapA [EC:1.7.99.-]	0.724035	-0.219016	0.128597	-7.31486	-6.54187	-3.58819	-7.01835	-4.77354	-5.49924	-0.839215	-1.18141	-6.40698	-3.12204	-3.88225	-1.77465	-3.8394	1.02104	0.264801	0.131639	-1.35424	0.120442	-0.283318
Denitrification	napB	K02568	cytochrome c-type protein NapB	0.752854	-0.156418	0.232047	-6.94784	-6.64809	-5.03788	-7.2065	-7.51645	-7.73892	-1.54631	-2.075	-6.10469	-3.17963	-4.21457	-3.06555	-7.83469	0.551969	-0.0963274	-1.81202	-2.20599	-3.30146	-1.39322
Denitrification	nirK	K00368	nitrite reductase (NO-forming) [EC:1.7.2.1]	0.789108	-0.147198	0.0836703	2.47824	1.34666	0.87821	0.0694021	1.24078	1.07179	2.37781	0.913777	0.929474	1.81272	2.18347	2.12131	2.43051	3.5637	4.94741	3.65056	3.91934	2.62557	1.86598
Denitrification	nirS	K15864	nitrite reductase (NO-forming) / hydroxylamine reductase [EC:1.7.2.1 1.7.99.1]	0.58993	0.0692946	0.577832	-2.81042	-6.529	-8.76735	-7.29261	-10.0603	-10.5149	-0.968449	-7.1397	-6.39048	-7.52104	-4.18227	-7.71078	-3.45644	-0.642023	3.47633	-6.40636	-1.63231	-9.52273	-8.40242
Denitrification	norB	K04561	nitric oxide reductase subunit B [EC:1.7.2.5]	0.872422	0.109057	0.0224431	3.00876	-0.709987	0.761244	1.15127	-0.0210524	-0.0962452	1.78038	0.809626	2.38573	2.18112	2.50125	2.2615	2.7263	4.1126	5.13859	3.12576	4.13631	1.91662	3.62053
Denitrification	norC	K02305	nitric oxide reductase subunit C	0.888954	-0.295062	0.25621	-2.16982	-7.22935	-8.69916	-6.82319	-9.95913	-10.1614	-0.172261	-7.11838	-6.21921	-7.52478	-5.10603	-8.00517	-7.62115	2.55865	4.0342	-0.190205	0.891641	-1.10997	-1.26533
Denitrification	nosZ	K00376	nitrous-oxide reductase [EC:1.7.2.4]	0.773129	0.165419	0.0136746	1.00802	-6.81491	-1.78837	-7.41654	-3.1323	-3.04536	1.03182	-1.7808	1.18094	0.548093	1.60621	1.42025	1.15675	3.18745	3.85654	2.58293	3.03935	1.127	2.8793
Denitrification	nosF	K19340	Cu-processing system ATP-binding protein	0.849962	0.137894	0.0181924	0.753789	-6.33476	-2.24186	-3.3444	-3.17793	-2.99177	0.198801	-1.51228	0.342717	0.100752	0.545918	1.08117	0.747284	2.35846	3.32862	2.16752	2.68183	0.575676	2.71774
Denitrification	nosY	K19341	Cu-processing system permease protein	0.946992	0.191507	0.0239691	1.17998	-2.87533	-3.62934	-1.73854	-3.58703	-4.64071	0.342294	-1.68332	0.377713	-0.285025	0.446358	1.0649	1.37291	2.43766	3.11538	2.27101	2.70403	0.943517	2.82216
Assimilatory nitrate reduction to ammonium	nasA	K00372	assimilatory nitrate reductase catalytic subunit [EC:1.7.99.-]	-0.29675	-0.552998	0.570495	2.99629	4.2235	3.20244	3.80933	4.60628	5.0208	3.79467	3.60651	3.72408	3.56264	3.50419	3.25089	3.09614	4.1736	4.15949	3.03083	3.17861	3.64373	4.65542
Assimilatory nitrate reduction to ammonium	nasB	K00360	assimilatory nitrate reductase electron transfer subunit [EC:1.7.99.-]	-0.733707	-0.192466	0.117426	-7.02248	-1.06325	-2.78175	-1.12856	0.16301	0.0584089	-3.97643	-4.10895	-1.64514	-7.44757	-2.99919	-8.44711	-3.69631	-7.06121	-6.41223	-6.28359	-6.73237	-3.69042	-8.7996
Assimilatory nitrate reduction to ammonium	narB	K00367	ferredoxin-nitrate reductase [EC:1.7.7.2]	-0.688943	0.104692	0.22442	0.754757	2.74958	2.71872	2.87867	2.71674	2.82199	0.915429	3.05914	2.81862	2.66649	1.70509	2.01691	1.83494	1.64997	-0.376103	2.37727	1.49696	1.90122	0.275811
Assimilatory nitrate reduction to ammonium	nirA	K00366	ferredoxin-nitrite reductase [EC:1.7.7.1]	-0.737556	-0.117319	0.334458	2.58942	4.70559	4.0061	3.65849	4.72452	4.95738	2.36526	2.84418	3.46266	3.18735	3.051	2.71486	3.86311	3.15926	1.18583	3.60795	2.67469	3.25839	1.94765
Dissimilatory nitrate reduction to ammonium	narG/narZ	K00370	nitrate reductase / nitrite oxidoreductase, alpha subunit [EC:1.7.5.1 1.7.99.-]	0.907332	0.224367	0.032155	1.78766	-0.0348315	0.303414	0.512811	-2.90953	-3.11814	1.68567	0.401722	1.48656	1.33438	2.6366	1.63881	1.5863	3.37984	5.0448	2.44582	2.92342	1.64798	3.00506
Dissimilatory nitrate reduction to ammonium	narH/narY	K00371	nitrate reductase / nitrite oxidoreductase, beta subunit [EC:1.7.5.1 1.7.99.-]	0.898408	0.291192	0.0141984	0.589822	-0.566859	-0.170616	0.416037	-3.54908	-3.3674	1.55759	-0.636428	0.942948	1.83827	1.84507	1.56038	1.49903	2.86539	3.78312	1.75041	2.6268	0.879616	3.39545
Dissimilatory nitrate reduction to ammonium	narI/narV	K00374	nitrate reductase gamma subunit [EC:1.7.5.1 1.7.99.-]	0.890797	0.297972	0.00782475	0.0471602	-0.566121	-1.58261	-0.24495	-3.66753	-3.3513	0.912839	-1.38555	1.11419	1.49452	1.39751	1.35412	1.14401	2.50595	3.50652	1.37558	1.97973	0.418539	3.2464
Dissimilatory nitrate reduction to ammonium	napA	K02567	periplasmic nitrate reductase NapA [EC:1.7.99.-]	0.724035	-0.219016	0.128597	-7.31486	-6.54187	-3.58819	-7.01835	-4.77354	-5.49924	-0.839215	-1.18141	-6.40698	-3.12204	-3.88225	-1.77465	-3.8394	1.02104	0.264801	0.131639	-1.35424	0.120442	-0.283318
Dissimilatory nitrate reduction to ammonium	napB	K02568	cytochrome c-type protein NapB	0.752854	-0.156418	0.232047	-6.94784	-6.64809	-5.03788	-7.2065	-7.51645	-7.73892	-1.54631	-2.075	-6.10469	-3.17963	-4.21457	-3.06555	-7.83469	0.551969	-0.0963274	-1.81202	-2.20599	-3.30146	-1.39322
Dissimilatory nitrate reduction to ammonium	nrfA	K03385	nitrite reductase (cytochrome c-552) [EC:1.7.2.2]	0.913013	0.187156	0.0167076	-6.96166	-6.95024	-9.22869	-7.16192	-10.4635	-9.63936	-2.64919	-5.17152	-6.82026	-2.8947	-1.95294	-1.55319	-0.342669	0.55664	0.68783	-1.32706	0.234657	-0.618997	0.967139
Dissimilatory nitrate reduction to ammonium	nrfH	K15876	cytochrome c nitrite reductase small subunit	0.824795	0.218133	0.05199	-6.84028	-6.68358	-8.89558	-7.17206	-10.2416	-9.92026	-4.42392	-7.61845	-6.45277	-7.63318	-2.09584	-1.90213	-0.610953	-0.230754	-1.76307	-6.75784	-0.207265	-1.81815	0.183976
Nitrite reduction to ammonium (assimilatory/detoxifying)	nirB	K00362	nitrite reductase (NADH) large subunit [EC:1.7.1.15]	0.0543235	-0.426731	0.85556	2.78769	4.18949	3.24116	4.0867	4.0733	4.50556	3.85198	4.44053	4.10544	3.72488	3.74363	3.70271	3.60578	4.09968	4.46689	3.86143	3.82394	3.96833	4.7172
Nitrite reduction to ammonium (assimilatory/detoxifying)	nirD	K00363	nitrite reductase (NADH) small subunit [EC:1.7.1.15]	-0.568799	-0.187964	0.745796	2.05291	3.58018	3.41215	3.30662	4.21154	4.40867	2.8127	3.18517	3.66763	3.77204	2.80669	3.49158	3.08475	3.5517	3.276	3.20665	2.71319	2.66729	3.21149
Nitrogen fixation	nifD	K02586	nitrogenase molybdenum-iron protein alpha chain [EC:1.18.6.1]	0.0932488	-0.120015	0.519051	-2.01255	-2.43285	-8.52184	-2.18185	-4.71284	-5.33681	-0.376326	-7.55402	-6.43474	-7.69875	-8.76049	-2.81481	-4.67105	1.3089	-6.5652	-6.3001	-6.95258	-5.36927	-5.36422
Nitrogen fixation	nifK	K02591	nitrogenase molybdenum-iron protein beta chain [EC:1.18.6.1]	0.115146	-0.245091	0.634105	-1.76563	-6.92927	-8.69442	-1.7075	-4.05131	-3.80584	0.246087	-7.13123	-6.60443	-7.28334	-8.07465	-2.31319	-8.35581	1.20151	-7.25134	-6.81963	-7.06314	-2.98728	-3.80995
Nitrogen fixation	nifH	K02588	nitrogenase iron protein NifH [EC:1.18.6.1]	0.288683	0.150248	0.89922	-2.77816	-2.05038	-8.85522	-1.96543	-5.70211	-5.82306	-0.222282	-7.08494	-6.37522	-4.43709	-3.33565	-2.83775	-3.0383	1.23817	-7.09823	-6.70209	-3.17661	-2.8789	-4.20432
† Correlation coefficient (range, -1 and 1) between principal component scores and read abundance of genes. Genes exhibiting larger loading values contribute more to the separation along the corresponding axis (PC1 or PC2) shown in Fig. 1d.
* A false discovery rate (FDR) < 0.1 is indicated in bold style.

## Sheet: TableS5
Table S5. Number of metagenome-assembled genomes (MAGs) obtained from each assembly
Cyanobacterial MAG group	JB	Tyn	SbAb3	SbFxS1	Qaa	GulS1	GulS3	YlSt1	YlSt3a	YlSt3b	YlSt5	YlSt6	Fed	KirS3	Umq10 S3	Umq10 S5	Umq14 S3	QiS4
Group 0 (Leptolyngbyaceae)						1	1	1	1		1	1	1		1	1
Group 1 (Phormidesmis)	1	1	1	1	1	1	1	1	1	1					1		1
Group 2 (Nostoc)						1
Group 3 (Chamaesiphon)										1	1		1
Group 4 (Microcoleaceae)						1				1	1	1	1	1	2	1		1
Group 5 (Psuedanabaena)				1		1	1	1			1	1			1		1
Group 7 (Leptolyngbyaceae)	1	1		1													1
Group 8 (Leptolyngbyaceae)														1	1
Group 9 (Chamaesiphonaceae)															1		1	1
Cyanobacteria total	2	2	1	3	1	5	3	3	2	3	4	3	3	2	7	2	4	2
non-Cyanobacteria	39	28	52	43	102	38	27	31	47	54	49	61	37	24	30	24	67	49
Total	41	30	53	46	103	43	30	34	49	57	53	64	40	26	37	26	71	51

## Sheet: TableS6
Table S6. Assembly status and taxonomic affiliation of the metagenome-assembled genomes (MAGs) of Cyanobacteria.
Assembly	MAG ID	Cyanobacterial MAG Group (ANI ≥70%)	Species-level group (ANI ≥95%)	Taxonomy (GTDB-Tk result)	# contigs	Total length (bases)	Longest contig (bases)	Contig N50 (bases)	Completeness (%)	Contamination rate (%)	16S rRNA gene affiliation
Fed	Fed_37	Group 0	A	o__Leptolyngbyales;f__Leptolyngbyaceae;g__Alkalinema;s__	766	4129053	55424	9083	87.07	0	§(OTU3 + non-Cyanobacteria)
GulS1	GulS1_6	Group 0	A	o__Leptolyngbyales;f__Leptolyngbyaceae;g__Alkalinema;s__	529	1974476	13357	3949	56.3	1.72
GulS3	GulS3_13	Group 0	A	o__Leptolyngbyales;f__Leptolyngbyaceae;g__Alkalinema;s__	1120	2769305	9908	2734	72.02	8.62
Umq10S3	Umq10S3_35	Group 0	A	o__Leptolyngbyales;f__Leptolyngbyaceae;g__Alkalinema;s__	240	3941135	100814	29207	96.55	0
Umq10S5	Umq10S5_14	Group 0	A	o__Leptolyngbyales;f__Leptolyngbyaceae;g__Alkalinema;s__	249	3719802	63489	23737	87.93	0
YlSt1	YlSt1_13	Group 0	A	o__Leptolyngbyales;f__Leptolyngbyaceae;g__Alkalinema;s__	352	4419286	69686	24738	99.14	0	OTU0
YlSt3a	YlSt3a_31	Group 0	A	o__Leptolyngbyales;f__Leptolyngbyaceae;g__Alkalinema;s__	233	3818223	94019	25316	93.1	0
YlSt5	YlSt5_29	Group 0	A	o__Leptolyngbyales;f__Leptolyngbyaceae;g__Alkalinema;s__	251	3792268	93502	27201	93.1	0
YlSt6	YlSt6_23	Group 0	A	o__Leptolyngbyales;f__Leptolyngbyaceae;g__Alkalinema;s__	196	3576769	124592	29869	89.66	0
GulS1	GulS1_32	Group 1	B	o__Leptolyngbyales;f__Leptolyngbyaceae;g__Phormidesmis_A;s__Phormidesmis_A priestleyi_B	702	3746863	27389	7019	88.17	0
GulS3	GulS3_17	Group 1	B	o__Leptolyngbyales;f__Leptolyngbyaceae;g__Phormidesmis_A;s__Phormidesmis_A priestleyi_B	1226	3595326	18731	3361	68.65	0
JB	JB_26	Group 1	B	o__Leptolyngbyales;f__Leptolyngbyaceae;g__Phormidesmis_A;s__Phormidesmis_A priestleyi_B	281	4513222	115850	24769	100	0
Qaa	Qaa_95	Group 1	B	o__Leptolyngbyales;f__Leptolyngbyaceae;g__Phormidesmis_A;s__Phormidesmis_A priestleyi_B	320	4070384	75606	17758	89.66	0.16
SbAb3	SbAb3_9	Group 1	B	o__Leptolyngbyales;f__Leptolyngbyaceae;g__Phormidesmis_A;s__Phormidesmis_A priestleyi_B	582	4386749	54957	11142	91.38	0
SbFxS1	SbFxS1_38	Group 1	B	o__Leptolyngbyales;f__Leptolyngbyaceae;g__Phormidesmis_A;s__Phormidesmis_A priestleyi_B	328	3739634	56564	17417	84.33	0
Tyn	Tyn_6	Group 1	B	o__Leptolyngbyales;f__Leptolyngbyaceae;g__Phormidesmis_A;s__Phormidesmis_A priestleyi_B	307	4168218	67716	20471	89.18	0	§(OTU7)
YlSt1	YlSt1_31	Group 1	B	o__Leptolyngbyales;f__Leptolyngbyaceae;g__Phormidesmis_A;s__Phormidesmis_A priestleyi_B	634	4321850	44129	9785	91.38	0.16
YlSt3a	YlSt3a_34	Group 1	B	o__Leptolyngbyales;f__Leptolyngbyaceae;g__Phormidesmis_A;s__Phormidesmis_A priestleyi_B	242	4629379	92207	29206	91.38	0
YlSt3b	YlSt3b_11	Group 1	B	o__Leptolyngbyales;f__Leptolyngbyaceae;g__Phormidesmis_A;s__Phormidesmis_A priestleyi_B	1043	3399110	17910	3978	72.65	0
Umq10S3	Umq10S3_5	Group 1	C	o__Leptolyngbyales;f__Leptolyngbyaceae;g__Phormidesmis_A;s__	1551	2899952	6881	1955	52.98	5.75
Umq14S3	Umq14S3_27	Group 1	D	o__Leptolyngbyales;f__Leptolyngbyaceae;g__Phormidesmis_A;s__	765	2982922	78962	4687	51.13	0
GulS1	GulS1_36	Group 2	E	o__Cyanobacteriales;f__Nostocaceae;g__Nostoc;s__	913	4712121	25720	6438	87.15	0
Fed	Fed_2	Group 3	F	o__Cyanobacteriales;f__Chamaesiphonaceae;g__Chamaesiphon;s__	601	3227695	30722	7214	92.95	0
YlSt3b	YlSt3b_30	Group 3	G	o__Cyanobacteriales;f__Chamaesiphonaceae;g__Chamaesiphon;s__	1466	2490911	7109	1724	54.67	0
YlSt5	YlSt5_55	Group 3	H	o__Cyanobacteriales;f__Chamaesiphonaceae;g__Chamaesiphon;s__	1266	2128832	6832	1694	59.69	3.79
Fed	Fed_9	Group 4	I	o__Cyanobacteriales;f__Phormidiaceae;g__Microcoleus;s__	667	5155131	49926	10032	94.83	0.16
GulS1	GulS1_7	Group 4	I	o__Cyanobacteriales;f__Phormidiaceae;g__Microcoleus;s__	704	5193088	45302	10333	88.64	0
KirS3	KirS3_2	Group 4	I	o__Cyanobacteriales;f__Phormidiaceae;g__Microcoleus;s__	548	5158375	69229	13633	91.22	0
QiS4	QiS4_47	Group 4	I	o__Cyanobacteriales;f__Phormidiaceae;g__Microcoleus;s__	1404	3394106	16657	2743	66.77	1.72
Umq10S3	Umq10S3_34	Group 4	I	o__Cyanobacteriales;f__Phormidiaceae;g__Microcoleus;s__	831	5087543	34290	9302	84.48	1.72
Umq10S5	Umq10S5_12	Group 4	I	o__Cyanobacteriales;f__Phormidiaceae;g__Microcoleus;s__	452	4548857	46615	13661	91.38	0
YlSt3b	YlSt3b_51	Group 4	I	o__Cyanobacteriales;f__Phormidiaceae;g__Microcoleus;s__	999	5330451	40213	8024	76.72	0	§(non-Cyanobacteria)
YlSt5	YlSt5_10	Group 4	I	o__Cyanobacteriales;f__Phormidiaceae;g__Microcoleus;s__	459	5356830	56097	17228	87.36	0
YlSt6	YlSt6_32	Group 4	I	o__Cyanobacteriales;f__Phormidiaceae;g__Microcoleus;s__	454	4969566	57091	15366	89.66	0
Umq10S3	Umq10S3_30	Group 4	J	o__Cyanobacteriales;f__Phormidiaceae;g__Microcoleus;s__	570	4744188	51904	12174	76.85	0
GulS1	GulS1_30	Group 5	K	o__Pseudanabaenales;f__Pseudanabaenaceae;g__Pseudanabaena;s__	708	2723219	18552	4287	68.51	1.88	OTU5
GulS3	GulS3_5	Group 5	K	o__Pseudanabaenales;f__Pseudanabaenaceae;g__Pseudanabaena;s__	731	2994861	20304	4827	83.46	0
SbFxS1	SbFxS1_39	Group 5	K	o__Pseudanabaenales;f__Pseudanabaenaceae;g__Pseudanabaena;s__	650	2310787	16032	4354	66.85	0.86
YlSt1	YlSt1_14	Group 5	K	o__Pseudanabaenales;f__Pseudanabaenaceae;g__Pseudanabaena;s__	928	2003255	9141	2400	61.6	0
YlSt5	YlSt5_1	Group 5	K	o__Pseudanabaenales;f__Pseudanabaenaceae;g__Pseudanabaena;s__	545	2990250	36733	7289	87.07	0
YlSt6	YlSt6_18	Group 5	K	o__Pseudanabaenales;f__Pseudanabaenaceae;g__Pseudanabaena;s__	281	3303033	88995	17702	94.83	0
Umq10S3	Umq10S3_25	Group 5	L	o__Pseudanabaenales;f__Pseudanabaenaceae;g__Pseudanabaena;s__	479	2830555	42730	8353	81.74	0	OTU5
Umq14S3	Umq14S3_20	Group 5	L	o__Pseudanabaenales;f__Pseudanabaenaceae;g__Pseudanabaena;s__	1010	2371132	9020	2537	41.25	2.07
JB	JB_38	Group 7	M	o__Leptolyngbyales;f__Leptolyngbyaceae;g__Alkalinema;s__	211	3508180	108156	24405	98.12	0
SbFxS1	SbFxS1_40	Group 7	N	o__Leptolyngbyales;f__Leptolyngbyaceae;g__Alkalinema;s__	215	3726069	88827	28222	95.92	0
Tyn	Tyn_23	Group 7	N	o__Leptolyngbyales;f__Leptolyngbyaceae;g__Alkalinema;s__	1034	2563467	15351	2818	75.05	0
Umq14S3	Umq14S3_32	Group 7	O	o__Leptolyngbyales;f__Leptolyngbyaceae;g__Alkalinema;s__	842	3248208	17640	4572	69.44	1.72
KirS3	KirS3_19	Group 8	P	o__Leptolyngbyales;f__Leptolyngbyaceae;g__ULC077BIN1;s__	602	3377588	38185	7155	82.29	0
Umq10S3	Umq10S3_6	Group 8	P	o__Leptolyngbyales;f__Leptolyngbyaceae;g__ULC077BIN1;s__	202	4547658	135957	38653	100	0
QiS4	QiS4_15	Group 9	Q	o__Cyanobacteriales;f__Chamaesiphonaceae;g__;s__	1197	2171787	7077	1862	60.71	2.19
Umq10S3	Umq10S3_17	Group 9	Q	o__Cyanobacteriales;f__Coleofasciculaceae;g__;s__	296	3595264	98528	19490	95.53	0	OTU9
Umq14S3	Umq14S3_65	Group 9	Q	o__Cyanobacteriales;f__Coleofasciculaceae;g__;s__	814	2717382	13300	4305	80.88	0.16
§16S rRNA gene data inconsitent with the phylogenetic position of the MAG (Fig. 4): contaminated sequences during the binning procedure.

## Sheet: TableS7
Table S7. Number of genes encoding phycobiliproteins and photosensor homologs for chromatic acclimation in each cyanobacterial metagenome-assembled genome (MAG) .
MAG ID	Cyanobacterial MAG group (ANI ≥70%)	Species-level group (ANI ≥95%)	apcA	apcB	cpcA	cpcB	cpeA	cpeB	photosensor homolog
Fed_37	Group 0	A	1	1	0	0	0	0
GulS1_6	Group 0	A	0	0	0	0	0	0
GulS3_13	Group 0	A	1	2	0	0	1	1
Umq10S3_35	Group 0	A	1	1	1	1	1	1
Umq10S5_14	Group 0	A	1	1	0	0	0	0
YlSt1_13	Group 0	A	1	1	0	0	1	1
YlSt3a_31	Group 0	A	1	1	0	0	0	0
YlSt5_29	Group 0	A	1	1	1	1	1	1
YlSt6_23	Group 0	A	1	1	0	0	0	0
P. priestleyi BC1401	Group 1	B	1	1	1	1		0
GulS1_32	Group 1	B	1	1	1	1	0	0
GulS3_17	Group 1	B	0	0	0	0	0	0
JB_26	Group 1	B	1	1	1	1	0	0
Qaa_95	Group 1	B	0	0	1	1	0	0
SbAb3_9	Group 1	B	1	1	1	1	0	0
SbFxS1_38	Group 1	B	0	0	1	1	0	0
Tyn_6	Group 1	B	1	1	1	1	0	0
YlSt1_31	Group 1	B	1	1	1	1	0	0
YlSt3a_34	Group 1	B	1	1	1	0	0	0
YlSt3b_11	Group 1	B	1	1	0	1	0	0
Umq10S3_5	Group 1	C	1	1	1	1	0	0
Umq14S3_27	Group 1	D	0	0	0	0	0	0
GulS1_36	Group 2	E	0	0	1	1	0	0
Fed_2	Group 3	F	1	1	0	0	1	1
YlSt3b_30	Group 3	G	1	1	0	0	1	1	ccaS
YlSt5_55	Group 3	H	1	1	1	1	1	1	ccaS
Fed_9	Group 4	I	1	1	1	1	0	0
GulS1_7	Group 4	I	1	1	1	1	0	0
KirS3_2	Group 4	I	1	1	1	1	0	0
QiS4_47	Group 4	I	1	1	1	0	0	0
Umq10S3_34	Group 4	I	1	1	3	3	1	1
Umq10S5_12	Group 4	I	1	1	1	1	0	0
YlSt3b_51	Group 4	I	1	1	1	1	0	0
YlSt5_10	Group 4	I	1	1	1	1	0	0
YlSt6_32	Group 4	I	1	1	1	1	0	0
Umq10S3_30	Group 4	J	1	1	1	1	1	1
GulS1_30	Group 5	K	1	1	1	1	0	0
GulS3_5	Group 5	K	1	0	1	1	0	0
SbFxS1_39	Group 5	K	0	0	0	0	0	0
YlSt1_14	Group 5	K	1	1	0	0	0	0
YlSt5_1	Group 5	K	0	0	1	1	1	1	rcaE
YlSt6_18	Group 5	K	1	1	1	1	1	1	rcaE
Umq10S3_25	Group 5	L	1	1	1	1	0	0
Umq14S3_20	Group 5	L	1	1	1	1	0	0
JB_38	Group 7	M	1	1	0	0	0	0	rcaE
SbFxS1_40	Group 7	N	1	1	0	0	0	0
Tyn_23	Group 7	N	0	0	0	0	0	0
Umq14S3_32	Group 7	O	1	1	0	0	0	0	rcaE
KirS3_19	Group 8	P	1	1	0	0	0	0
Umq10S3_6	Group 8	P	1	1	0	0	0	0
QiS4_15	Group 9	Q	0	0	1	1	0	0
Umq10S3_17	Group 9	Q	1	1	1	1	0	0
Umq14S3_65	Group 9	Q	1	1	1	1	0	0
